# Supplementary material for: DREADD Modulation of Transplanted DA Neurons Reveals a Novel Parkinsonian Dyskinesia Mechanism Mediated by the Serotonin 5-HT6 Receptor
Source: Neuron. 2016 Jun 1;90(5):955–68. doi: 10.1016/j.neuron.2016.04.017 (PMC4893163; doi:10.1016/j.neuron.2016.04.017)
Supplement: Table S1. Collected Quantitative Data from In Vivo Electrochemical Recordings — Relates to Figures 2, 5 and S6. This spreadsheet contains raw values from the electrochemical recordings for each animal with calculation of peak amplitude (Amp), the rise time (Trise), and re-uptake times. [file mmc2.xls]

## Sheet: info
	Amp	(maximum dopamine concentration after KCl injection)–(baseline prior to KCl injection)
	1st_K-1	First order rate constant – slope of natural log concentration Vs. time plot peak maximum
	Trise	time rise max
	T100	Seconds between peak maximum and end of peak determined by when peak falls below baseline
	T80	Seconds between peak maximum and time where level has decreased 80% from maximum
	T50	Seconds between peak maximum and time where level has decreased 50% from maximum
	Tc	Tc is defined as the change in amplitude between T20 and T60 divided by the change in time between T20 to T60. This rate has units of mM/sec. T20 and T60 parameters are the seconds between the peak maximum and the time where the level has decreased to 20% and 60% from maximum,respectively
	Tr	Tr is the change in amplitude between Tri and Trf divided by the change in time between Tri to Trf. This release rate has units of mM/sec
	Tri	Tri is the time in seconds between the event marker to the first data point above point above the threshold S/N (Peak amplitude divided by the standard deviation of baseline).
	Sum Concentration

## Sheet: KCl intact
						Average					SEM
						Rat	10	28	37		10	28	37
		Average	STDEV	#Events		#events	2	9	1		2	9	1
	Amp	3.09638	1.5802	12		Amp	2.94614	3.38846	0.76823		1.89468	1.48511	NA
	1st_K-1	0.0149567	0.0100454	12		1st_K-1	0.00117215	0.0196583	0.000211883		0.000187869	0.00626089	NA
	Trise	81.4167	172.666	12		Trise	313	24.8333	127.5		434.164	12.505	NA
	T100	316.417	496.622	12		T100	178	175.889	1858		48.0833	121.512	NA
	T80	123.292	267.559	12		T80	129.5	28.6111	963		21.2132	11.9707	NA
	T50	62.1667	125.137	12		T50	83	15.3889	441.5		86.9741	5.37225	NA
	Tc	-0.102751	0.0716942	12		Tc	-0.0158188	-0.133397	-0.000801574		0.00645156	0.0530782	NA
	Tr	0.387633	0.189838	12		Tr	0.340567	0.437655	0.0315689		0.357871	0.119698	NA
	Tri	58.625	156.264	12		Tri	277.75	16.3333	1		389.969	11.6109	NA
	Sum Concentration	4902.74	3610.23	12		Sum Concentration	9279.3	3067.21	12669.5		3340.96	638.001	NA

## Sheet: KCl
	Rat	#Events averaged
	5	19
	8	10		Average	GqGs	SEM	GqKord	SEM
	9	8		Amp	0.932249	0.116889	0.586844	0.0798633
	11	3		1st_K-1	0.00415703	0.0012787	0.00376475	0.000763933
	12	10		Trise	24.4395	9.38656	14.52	2.37747
	14	4		T100	212.751	50.5462	114.101	38.482
	17	10		T80	102.431	35.1708	45.5458	14.6614
	20	11		T50	28.9685	5.722	19.5265	3.88162
	21	9		Tc	-0.0231513	0.00495153	-0.0230898	0.00521853
	24	7		Tr	0.113019	0.0257944	0.110581	0.0233772
	26	2		Tri	5.59375	0.84447	4.968	0.813504
	27	16		Sum Concentration	5026.24	454.504	4459.72	573.641
	28	1
	32	13
	37	11
	39	5

## Sheet: CNO
	Data # Events
	Rat	4	5	8	9	14	17	19	20	21	24	27	32	Grand Total
	Amp	1	5	2	5	1	4	1	5	1	2	6	3	36
	1st_K-1	1	5	2	5	1	4	1	5	1	2	6	3	36
	Trise	1	5	2	5	1	4	1	5	1	2	6	3	36
	T100	1	5	2	5	1	4	1	5	1	2	6	3	36
	T80	1	5	2	5	1	4	1	5	1	2	6	3	36
	T50	1	5	2	5	1	4	1	5	1	2	6	3	36
	Tc	1	5	2	5	1	4	1	5	1	2	6	3	36
	Tr	1	5	2	5	1	4	1	5	1	2	5	3	35
	Tri	1	5	2	5	1	4	1	5	1	2	6	3	36
	Sum Concentration	1	5	2	5	1	4	1	5	1	2	6	3	36
	Data Average
	Rat	4	5	8	9	14	17	19	20	21	24	27	32	Grand Total
	Amp	0.468934	0.82893	2.16441	1.02105	0.251135	0.623273	3.15055	1.96	7.09341	0.364297	0.318998	0.142584	1.10851
	1st_K-1	5.97593e-06	7.10358e-05	0.000132316	0.000272702	0.000120609	0.0021847	0.00864592	0.000423775	0.00387545	-1.1817e-06	0.00152004	0.000148796	0.0009737
	Trise	12.5	61.5	101.75	43.4	101.5	58.875	42.5	30	1014	92.75	17.25	22.3333	73.3333
	T100	1343.5	1293.2	1560.5	1123.9	341	586.75	278.5	1245.6	403	1743.5	318.5	278	899.431
	T80	1343	1174.8	842.25	814.5	341.5	424.75	42	581.7	108.5	1744	223.5	245.833	656.667
	T50	41.5	514.1	282.75	181.4	212	184	22	178.1	16	1485.75	78.4167	69.6667	267
	Tc	-0.00242785	-0.000310216	-0.00220493	-0.00172851	-0.000601645	-0.0107572	-0.0740896	-0.00303802	-0.0753293	1.14608e-05	-0.00651948	-0.00110188	-0.00743529
	Tr	0.065963	0.0362225	0.0442744	0.054723	0.00677701	0.0469535	0.114802	0.155113	0.00700278	0.00584433	0.0430225	0.0147696	0.0563518
	Tri	2.5	10.5	23.5	10.2	17	13.125	20.5	6.4	0	15.75	5.25	9.83333	10.2083
	Sum Concentration	12297.9	14795.2	54692.2	9856.3	3812.57	7388.51	7377.2	16053.4	16153.2	14567.3	4279.53	8334.18	12831.1
	Data Stdev
	Rat	4	5	8	9	14	17	19	20	21	24	27	32	Grand Total
	Amp	NA	0.861394	0.251473	0.249597	NA	0.614763	NA	0.5516	NA	0.0111836	0.254814	0.0234084	1.33055
	1st_K-1	NA	6.5587e-05	4.2928e-06	0.00028346	NA	0.00237027	NA	0.000153675	NA	2.37137e-05	0.00202543	0.000135131	0.00191119
	Trise	NA	26.1701	11.6673	14.506	NA	64.4688	NA	6.95521	NA	10.253	19.6768	10.153	165.043
	T100	NA	187.623	434.164	473.258	NA	642.646	NA	255.834	NA	32.5269	368.069	253.768	589.771
	T80	NA	348.765	95.1059	379.294	NA	559.992	NA	111.158	NA	32.5269	306.951	279.296	526.819
	T50	NA	267.237	34.2947	38.9413	NA	226.18	NA	41.8381	NA	184.908	107.338	71.7362	356.281
	Tc	NA	0.000332584	0.000431701	0.00112625	NA	0.0119845	NA	0.00127179	NA	8.62424e-05	0.00809259	0.000924224	0.0175213
	Tr	NA	0.0446007	0.0142975	0.0185221	NA	0.0452646	NA	0.0705766	NA	0.00503986	0.0191377	0.00895574	0.0564354
	Tri	NA	3.10242	1.41421	2.13892	NA	12.612	NA	1.29422	NA	0.353553	3.07815	8.37158	7.0014
	Sum Concentration	NA	1581.8	4830.34	3670.23	NA	5604.77	NA	4364.07	NA	14.4235	2721.51	306.957	11540.5

## Sheet: SalB 
		Average				# Events				Stdev
		Overall	Rat 5	Rat 20		Overall	Rat 5	Rat 20		Total	Rat 5	Rat 20
	Amp	0.159994	0.199096	0.0231383		9	7	2		0.144213	0.139856	0.0293269
	1st_K-1	0.0420385	0.0506325	0.0119596		9	7	2		0.056382	0.0617403	0.0152877
	Trise	2	1.92857	2.25		9	7	2		1.67705	1.64389	2.47487
	T100	12.1111	14.2143	4.75		9	7	2		19.5972	22.0035	5.3033
	T80	7.94444	9.07143	4		9	7	2		11.8597	13.3368	4.24264
	T50	3.33333	3.5	2.75		9	7	2		3.75	4.19325	2.47487
	Tc	-0.00774039	-0.00587248	-0.0133441		4	3	1		0.00659079	0.00665007	NA
	Tr	0.15347	0.210152	0.0117651		7	5	2		0.164769	0.163223	0.00998516
	Tri	0.833333	0.714286	1.25		9	7	2		1.03078	0.906327	1.76777
	Sum Concentration	539.089	601.991	318.934		9	7	2		323.457	317.807	326.12

## Sheet: ST1938
		#Events					Average					Stdev
		8	37	39	Grand Total		8	37	39	Grand Total		8	37	39	Grand Total
	Amp	6	4	4	14		0.596349	0.179034	0.351881	0.407268		0.680484	0.137778	0.135262	0.469228
	1st_K-1	6	4	4	14		6.14704e-05	0.000344596	0.0387868	0.0112068		7.22634e-05	0.000544795	0.0774662	0.0413836
	Trise	6	4	4	14		132.75	65.25	29.75	84.0357		98.4778	47.1407	24.2848	80.5573
	T100	6	4	4	14		381	693.125	852.5	604.893		357.218	550.267	654.702	512.119
	T80	6	4	4	14		325.167	488.625	684.625	474.571		282.167	381.309	575.931	405.783
	T50	6	4	4	14		184.083	201.875	262.5	211.571		122.488	197.698	248.364	173.784
	Tc	6	4	3	13		-0.0176697	-0.00106115	-0.000477369	-0.0085919		0.0394648	0.00165405	0.000482752	0.0269488
	Tr	5	3	4	12		0.0136422	0.00817067	0.0857264	0.0363024		0.0156282	0.0101873	0.148265	0.0862579
	Tri	6	4	4	14		28.6667	8.875	8.375	17.2143		20.0117	8.87295	6.15596	16.9385
	Sum Concentration	6	4	4	14		16892.5	4568.04	17632.1	13582.5		9590.52	3463.3	4203.41	8793.6

## Sheet: SalB at peak
	KCL --> 7 min --> KCL --> 10 sec --> SalB
		0	minute 7	10" after KCL
		KCL	KCL	SalB
	Amp	0.200679	0.210523	-0.000786226
	1st_K-1	0.000577311	0.000620475	-3.35842
	Trise	23	21	0
	T100	108.5	1.5	0.5
	T80	52	2	0.5
	T50	25.5	2	0.5
	Tc	-0.00267213
	Tr	0.0261519	0.0257041
	Tri	10	10.5	0
	Sum Concentration	5306.79	229.566	3642.62

## Sheet: SalB before CNO or KCl
	Rat	Last stimulus	Time before	induced by	event	Amp	1st_K-1	Trise	T100	T80	T50	Tc	Tr	Tri	Sum Concentration
	9	KCL	7'	SalB	223	0.042729	0.00175441	5.5	7	5	3	-0.00675318	0.00957912	1.5	490.831
	9	SalB	10''	CNO	224	0.553748	0.000143222	35.5	855	688	245.5	-0.000640611	0.0347567	9.5	7357.91
	20	KCL	7'	SalB	22	0.037187	0.00886614	8	1.5	1.5	1.5	-0.0433918	0.00333331	3.5	535.686
	20	SalB	10''	CNO	23	0.776787	5.13104e-05	42	854	854.5	854.5	0.00420565	0.0292098	7	8913.72
	Rat	Last stimulus	Time before	induced by	event	Amp	1st_K-1	Trise	T100	T80	T50	Tc	Tr	Tri	Sum Concentration
	20	KCL	7'	SalB	15	0.0438755	0.00114958	4	8.5	7	4.5	-0.0133441	0.0188256	2.5	549.535
	20	SalB	1'	KCL	16	0.315925	0.00221774	9.5	36	26.5	18	-0.0122413	0.0666802	4	4917.36
	20	KCL	7'	SalB	49	0.101982	0.00010469	84.5	4.5	5	5		0.00218837	62	797.374
	20	SalB	1'	KCL	50	1.75373	0.000380708	32.5	1122	545.5	162	-0.00244352	0.14409	7	20219.5
